# Supplementary material for: Ca2+-Daptomycin targets cell wall biosynthesis by forming a tripartite complex with undecaprenyl-coupled intermediates and membrane lipids
Source: Nat Commun. 2020 Mar 19;11:1455. doi: 10.1038/s41467-020-15257-1 (PMC7081307; doi:10.1038/s41467-020-15257-1)
Supplement: Supplementary file 8 — Source Data [file 41467_2020_15257_MOESM8_ESM.xlsx]

## Sheet: Fig 1
Fig 1 a)
time [min]	Daptomycin+1mM	Daptomycin	Teixo
0	10	-18	-24
15	422	52	3785
30	11779	68	38558
45	44452	54	96616
60	76874	141	144586
75	99645	164	138941
90	112395	127	115157
105	123030	114	86989
120	132006	177	62744
135	149394	182	42840
150	154113	120	28934
165	119032	-7	19124
180	98998	37	12623

## Sheet: Fig 2
Fig 2b)
time [min]	CFU/ml	survival [%]
0	6400000	100
5	4000000	62.5
10	3900000	60.9375
20	2080000	32.5
30	1970000	30.7812
45	720000	11.25
60	207000	3.23438

## Sheet: Fig 3
	Fig3b						Fig 3c
	mean grey values/cell						survival [%]
	CTRL	TEIX	ORI	OXA
	18	10	36	33			time	TEIX preinc. + DAP			DAP			TEIX preinc.
	18	10	36	33			0	100	100	100	100	100	100	100	100	100
	18	10	36	33			2	84	64	72	101	123	113	n.d.	n.d.	n.d.
	18	10	36	33			10	40	59	44	89	108	90	n.d.	n.d.	n.d.
	18	10	36	33			30	2	14	2	87	93	87	132	112	120
	18	10	36	33			60	0	3	2	10	47	32	149	115	122
	18	10	36	33
	18	10	36	27										n.d. : not determined
	18	10	36	27
	41	10	36	27
	41	10	36	27
	41	10	36	27
	41	15	18	27
	41	15	18	27
	41	15	18	27
	15	15	18	27
	15	15	18	27
	15	15	18	32
	15	11	18	32
	15	11	18	32
	15	11	18	32
	15	11	18	32
	15	11	18	32
	15	11	18	32
	15	11	18	32
	15	11	18	32
	15	11	18	32
	15	14	18	32
	15	14	18	32
	15	14	18	25
	15	14	18	25
	15	14	18	25
	15	8	17	25
	15	8	17	25
	15	8	17	25
	15	8	17	25
	15	8	17	25
	15	8	17	25
	18	8	17	25
	18	10	17	25
	18	10	30	25
	18	10	30	25
	18	13	30	25
	18	13	30	25
	18	13	30	25
	18	8	30	25
	18	8	30	25
	18	8	26	25
	18	9	26	25
	31	9	26	25
	31	9	26	25
	31	9	26	25
	31	9	26	25
	31	9	26	25
	31	12	26	25
	31	12	27	25
	31	12	27	25
	31	21	27	25
	31	21	27	25
	31	21	27	25
	42	33	27	25
	42	33	27	25
	42	33	27	25
	42	11	27	25
	42	11	8	25
	42	11	8	25
	42	11	8	25
	42	11	8	42
	41	11	8	42
	41	11	8	42
	41	11	8	34
	41	11	8	34
	41	11	8	34
	41	13	8	34
	41	13	8	34
	41	13	10	18
	42	13	10	18
	42	13	10	18
	42	13	10	18
	42	13	10	18
	42	13	10	18
	42	13	10	18
	42	13	10	18
	42	9	10	23
	42	9	10	23
	57	9	10	23
	57	9	10	23
	57	9	10	23
	45	16	10	23
	45	16	10	23
	45	16	10	23
	45	16	10	23
	25	16	10	23
	25	16	10	23
	25	16	10	23
	25	16	10	23
	25	12	10	23
	25	12	10	23
	25	12	10	23
	25	11	10	23
	25	11	14	35
	25	11	14	35
	25	11	14	35
	16	11	14	35
	16	11	14	35
	16	11	14	38
	16	11	14	38
	16	11	14	38
	16	11	14	38
	16	11	14	38
	16	11	14	38
	16	11	14	38
	16	11	14	42
	16	19	14	42
	16	19	14	42
	16	19	14	42
	16	19	14	42
	16	19	14	42
	16	19	14	42
	16	19	14	42
	16	14	14	42
	16	14	14	42
	16	14	14	42
	16	14	14	42
	16	14	15	42
	16	14	15	42
	16	14	15	42
	16	17	15	42
	16	17	15	42
	16	17	15	42
	16	17	9	42
	16	17	9	42
	16	17	9	42
	16	17	9	42
	16	17	9	42
	16	17	12	42
	16	17	12	42
	16	17	12	17
	39	17	12	17
	39	17	12	17
	39	9	12	17
	39	9	12	17
	39	9	18	17
	39	9	18	17
	39	9	18	12
	39	9	19	12
	39	9	19	12
	39	8	19	12
	16	8	28	12
	16	8	28	12
	16	8	28	12
	35	12	28	12
	35	12	28	12
	35	12	28	12
	35	12	28	12
	35	12	28	12
	35	12	28	12
	35	12	28	12
	35	12	12	12
	31	12	12	12
	31	12	12	12
	31	12	12	12
	31	12	12	12
	31	12	12	12
	31	12	12	12
	31	12	12	12
	31	12	3	12
	31	12	3	27
	31	12	3	27
	31	9	3	27
	31	9	8	27
	29	9	8	27
	29	10	8	27
	29	10	8	27
	29	10	8	27
	29	10	8	27
	29	10	8	27
	29	10	8	27
	29	10	8	27
	29	10	8	27
	29	10	19	27
	29	10	19	27
	29	10	19	27
	17	10	19	27
	17	10	19	27
	17	10	19	27
	17	10	19	27
	17	10	19	27
	17	10	19	27
	17	10	6	27
	17	12	6	27
	17	12	6	39
	17	12	6	39
	17	12	6	39
	17	12	6	39
	43	12	6	26
	43	12	6	26
	43	12	6	26
	43	12	6	26
	46	12	6	26
	46	12	7	26
	46	12	7	18
	31	12	7	18
	31	12	7	18
	31	17	19	18
	31	17	19	18
	31	17	19	18
	31	17	19	18
	31	13	19	13
	31	13	19	13
	31	13	14	13
	31	13	14	13
	31	17	14	13
	16	17	14	13
	16	17	14	13
	16	11	14	13
	16	11	14	13
	16	11	14	13
	16	11	14	13
	16	10	27	13
	16	10	27	13
	15	10	27	13
	15	21	27	13
	15	21	27	13
	15	21	27	13
	15	21	27	13
	15	21	27	13
	15	21	27	42
	15	21	27	42
	15	12	27	42
	15	12	27	42
	15	12	27	42
	29	13	15	42
	29	13	15	42
	29	13	15	42
	29	13	15	42
	29	22	15	42
	29	22	15	42
	41	22	15	22
	41	22	15	22
	41	22	8	22
	41	22	8	22
	41	22	8	22
	41	22	8	22
	41	22	8	22
	16	22	8	25
	16	9	8	25
	16	9	25	25
	16	9	25	25
	16	9	25	25
	16	27	25	25
	43	27	25	25
	43	27	25	17
	45	9	25	17
	45	9	25	17
	42	9	25	17
	42	8	25	17
	42	8	19	17
	42	8	19	17
	42		19	17
	42		19	17
	42		19	17
	42		19	17
	18		19	17
	18		19	17
	18		19	17
	18		19	17
	18		19	17
	18		19	17
	18		10	17
	18		10	17
	18		10	17
	18		10	17
	16		10	17
	16		8	17
	16		8	17
	16		8	17
	16		8	17
	39		9	17
	39		9	17
	39		9	17
	39		9	17
	39		8	17
	25		8	17
	25		8	17
	25		8	17
	25		7	14
	25		7	14
	25		7	14
	17		7	14
	17		7	14
	17		7	14
	17		15	14
	17		15	14
	17		15	14
			15	14
			15	14
			8	14
			8	14
			8	13
			8	13
			8	13
			8	13
			8	13
			8	19
			8	19
			8	19
			8	19
			8	12
			23	12
			23	12
			23	12
			23	12
			16	12
			16	12
			16	12
			16	12
			13	12
			13	12
			13	12
			13	12
			13	14
			13	14
			13	14
			21	14
			21	14
			21	14
			21	14
			21	14
			18	14
			18	14
			18	14
			18	14
			18	14
			9	14
			9	14
			9	14
			9	14
			9	14
			9	14
			9	14
			9	14
			9	14
			9	14
			9	14
			9	14
			9	14
			9	14
			9	14
			9	14
			9	14
			5	14
			5	14
			5	14
			5	14
			10	14
			10	14
			10	14
			10	14
			10	14
			10	14
			10	14
			10	14
			10	14
			10	14
			10	14
			10	14
			10	34
			10	34
			10	34
			10	34
			10	22
			10	22
			10	22
			10	22
			10	22
			10	22
			10	22
			10	22
			10	22
			10	22
			10	16
			10	16
			4	16
			4	16
			4	16
			4	16
				16
				16
				16
				16
				17
				17
				17
				17
				17
				17
				17
				21
				21
				21
				21
				21
				21
				21
				21
				21
				21
				21
				21
				21
				21
				16
				16
				16
				16
				16
				16
				16
				16
				16
				16
				16
				16
				16
				16
				16
				16
				16
				16
				16
				16
				16
				16
				16
				45
				45
				45
				45
				45
				45
				45
				48
				48
				48
				48
				48
				48
				48
				48
				48
				48
				48
				48
				48
				48
				48
				48
				48
				48
				48
				48
				48
				48
				48
				48
				48
				48
				48
				48
				48
				48
				48
				48
				48
				48
				48
				48
				48
				48
				48
				48
				48
				48
				48
				48
				48
				48
				48
				42
				42
				42
				42
				42
				42

## Sheet: Fig4
DOPC	DOPC+0.1%C55P	DOPC+0.1%C55PP	DOPC+0.1%LII	DOPC+0.1%PG+0.1%C55P	DOPC+0.1%PG+0.1%C55PP	DOPC+0.1%PG+0.1%LII	DOPC+0.2%PG			DOPC+0.1%PG+0.1%C55P-Friu	DOPC+0.1%PG+0.1%C55PP-Baci	DOPC+0.1%PG+0.1%LII-Orit
average	average	average	average	average	average	average	average			average	average	average
138.83	147.12	146.3	173.45	284.94	222.84	248.25	136.51			155.77	145.76	135.35
138.49	149.34	156.16	170.95	297.55	229.05	249.47	140.04			159.55	139.26	135.44
132.71	144.55	154.52	143.68	304.68	237.1	249.37	132.95			147.48	134.65	134.58
135.35	143.67	153.15	145.7	329.93	222.28	222.69	138.22			149.09	139.22	132.43
130.57	143.09	163.77	143.54	321.36	216.76	206.21	142.11			147.32	145.41	132.17
138.63	142.39	163.94	146.82	397.08	224.28	208.26	142.92			142.14	146.5	131.82
139.43	145.03	155.66	147.31	413.27	244.64	246.46	144.84			148.35	143.99	130.15
137.55	144.99	158.84	151.56	277.44	201.9	244.51	141.93			157.16	149.62	133.27
137.04	140.96	151.63	145.6	271.18	204.23	262.93	141.95			149.27	138.34	132.63
137.41	142.53	164.2	146.17	224.97	204.59	240.12	140.54			150.3	147.72	135.17
136.25	149.38	153.17	149.74	226.26	211.04	232.17	133.68			156.89	143.79	135.57
136.4	146.3	157.1	152.84	233.62	205.71	304.26	133.97			149.03	148.81	130.5
135.08	140.94	160.91	156.37	290.24	228.19	196.11	140.96			140.5	144.45	135.46
135.23	141.37	153.16	151.35	246.2	198.34	226.54	130.95			150.72	135.71	129.11
132.94	147.98	158.31	155.03	243.57	206.15	234.07	131.24			156.16	147.07	129.23
130.11	145.61	157.73	162.02	252.1	207.7	224.48	137.35			151.59	166.13	128.27
	143.73	157.88	151.35	275.52	208.69	277.71	135.03			147.42	161.78
	146.82		147.14	260.43	240.82	253.46	129.95			145.78	135.89
			148.01	290.94	242.92	312.52	133			147.18	147.29
				305.75	214.23	264.85	128.94			149.79	152.74
				264.81	230.39	279.7	129.18			142.81	136.29
				289.23	217.56	228.06	136.02			146.48
				337.87	241.94	216.98	169.26
					240.27		168.79
					273		143.92
					247.81		149.3
					273.28		151.53
					255.11		146.18
					231.69		135.76
					301.62		146.22
					262.32		150.46
					259.67		142.34
					256.57		141.69
					235.35		140.47
					230.31		172.9
					242.82		172.87
					221.23		162.8
					240.21		163.49
					401.36		153.48
					335.37		152.87
					296.7		151.57
					253.83		151.74
					249
					217.65
					241.32
16	18	17	19	23	45	23	42			22	21	16		N
135.751	144.767	156.849	152.033	288.65	240.619	244.747	144.522			149.581	145.258	132.572		mean
2.87312	2.67799	4.76557	8.49351	48.2646	37.2197	29.4392	12.0055			5.0123	8.08739	2.54443		SD

## Sheet: Fig 5 
Fig 5a
uncropped TLC
lanes shown in Fig 6: 1-4 and 6-9
Fig 5b)		lipid I extractable [%]
CTRL	1:1	2:1	5:1	10:1
100	94.1801	75.3073	50.3901	24.2685
100	121.459	108.52	68.2351	15.853
100	99.0465	84.7149	56.6733	4.23845
Fig 5c)
		lipid II converted [%]
CTRL	1:1	2:1	5:1	10:1
100	84.7361	63.1576	30.2751	20.3161
100	93.3039	80.6903	48.349	11.653
100	92.8836	77.5013	37.9481	21.4392
100	106.005	83.707	54.2006	16.7434
100	84.2027	55.1379	34.7007	23.7722

## Sheet: SFig 1
Supplementary Fig 1
		luminescence [RLU]
Time [min]	4 µg/ml	2 µg/ml	1 µg/ml	0.5 µg/ml	0.25 µg/ml
0	25	-2	-40	10	-27
15	22604	10895	4343	422	58
30	121813	107115	66018	11779	2288
45	389808	342748	213030	44452	8214
60	736959	606350	335832	76874	13166
75	929577	756818	411053	99645	15794
90	997147	847994	459482	112395	16240
105	984295	919469	511218	123030	16296
120	957951	997537	577040	132006	16049
135	947864	1092895	708646	149394	17688
150	953209	1115097	805999	154113	17034
165	982276	1522078	660728	119032	12038
180	1230931	1387745	578267	98998	9690

## Sheet: SFig 5
SFig5a)
relevant lanes: no : untreated , V: Vancomycin treated, LII: synthezized lipid II control 2.5 nmol
SFig5c
Experiment 1
													No of Cells
			count	total area	average size	%area	mean	mode	intden	median		Area*Mean	Area/400	Mean*Cells
		Image c1 (1).jpg	81	41116	507605	2848	10.773	8951	5159642	9679		442943	1107.36	11929.6
untreated		Image c1 (2).jpg	91	38381	421769	2659	11.249	9231	4931736	10297		431748	1079.37	12141.8
		Image c1 (3).jpg	107	43474	406299	3012	9.226	7393	3905037	8346		401091	1002.73	9251.17
		Image c1 (4).jpg	72	30987	430375	2147	8.195	6861	3453139	7486		253938	634.846	5202.56
		Image c1 (5).jpg	77	30337	393987	2102	8.347	6883	3290519	7636		253223	633.057	5284.13
		Image c1 (6).jpg	99	41426	418444	2870	8.484	7192	3387394	7778		351458	878.645	7454.43
		Image c1 (7).jpg	93	37283	400892	2583	7.898	6473	3040054	7118		294461	736.153	5814.14
		Image c1 (8).jpg	81	31687	391198	2195	6.154	5284	2595309	5642		195002	487.504	3000.1
		Image c1 (9).jpg	81	34488	425778	2389	6.894	5605	2814642	6235		237760	594.401	4097.8
		Image c1 (10).jpg	205	81296	396566	5632	10.78	8990	3852195	9932		876371	2190.93	23618.2
													9344.99	87793.9
														9.39476	mean pro Cell
													No of Cells
												Area*Mean	Area/400	Mean*Cells
Vanco		Image c1 (11).jpg	434	72470	166982	5020	37.308	35977	9667629	37053		2.70371e+06	6759.28	252175
		Image c1 (13).jpg	273	58161	213044	4029	41.617	39476	11461952	41092		2.42049e+06	6051.22	251833
		Image c1 (14).jpg	115	34930	303739	2420	37.96	34557	13703757	37652		1.32594e+06	3314.86	125832
		Image c1 (19).jpg	260	63570	244500	4404	47.114	45038	13902665	46973		2.99504e+06	7487.59	352770
		Image c1 (20).jpg	135	30157	223385	2089	47.398	45333	11585570	47230		1.42938e+06	3573.45	169375
													27186.4	1.15199e+06
														42.3736	mean pro Cell
Experiment 2
													No of Cells
			count	total area	average size	%area	mean	mode	intden	median		Area*Mean	Area/400	Mean*Cells
Vanco		Image c1 (2).jpg	114	41081	360360	2846	35.074	31298	11772965	34044		1.44087e+06	3602.19	126343
		Image c1 (3).jpg	101	38421	380406	2662	33.104	29614	11578455	32059		1.27189e+06	3179.72	105262
		Image c1 (4).jpg	113	42808	378832	2966	45.374	40478	15725805	43982		1.94237e+06	4855.93	220333
		Image c1 (5).jpg	92	30408	330522	2107	48.74	44728	15207250	47772		1.48209e+06	3705.21	180592
													15343	632530
														41.2258	mean pro Cell
		Image c1 (6).jpg	152	58561	385270	4057	9.907	8072	3970414	9007		580164	1450.41	14369.2
untreated		Image c1 (7).jpg	149	47380	317987	3282	11.8	9718	3784369	10826		559084	1397.71	16493
		Image c1 (8).jpg	184	66164	359587	4584	10.273	8370	3926527	9543		679703	1699.26	17456.5
		Image c1 (9).jpg	306	115384	377072	7993	10.588	8608	3986745	9592		1.22169e+06	3054.21	32338
		Image c1 (10).jpg	153	50645	331013	3508	13.815	11797	4582712	12699		699661	1749.15	24164.5
													9350.74	104821
														11.2099	mean pro Cell
Oxa
		Image c1 (16).jpg	111	41115	370405	2848	18.566	16252	5642811	17505		763341	1908.35	35430.5
		Image c1 (17).jpg	74	25805	348716	1788	19.442	16986	6604405	18554		501701	1254.25	24385.2
		Image c1 (18).jpg	86	26982	313744	1869	18.248	16453	5103930	17605		492368	1230.92	22461.8
		Image c1 (19).jpg	137	40199	293423	2785	21.71	19212	6076883	20927		872720	2181.8	47366.9
		Image c1 (20).jpg	107	35307	329972	2446	16.938	14402	5441607	15991		598030	1495.07	25323.6
													8070.4	154968
														19.202	mean pro Cell
Experiment 3
		Image c1 (6).jpg	188	99088	527064	6864	3.106	2484	1622436	2771		307767	769.418	2389.81
untreated		Image c1 (7).jpg	176	101990	579489	7065	2.96	2449	1770358	2716		301890	754.726	2233.99
		Image c1 (8).jpg	175	85871	490691	5949	2.577	2171	1371320	2354		221290	553.224	1425.66
		Image c1 (9).jpg	237	142019	599236	9838	2.913	2283	1766241	2540		413701	1034.25	3012.78
		Image c1 (10).jpg	283	208770	737703	14463	2.924	2286	2160576	2527		610443	1526.11	4462.34
		Image c1 (11).jpg	266	163025	612876	11294	2.912	2323	1773722	2583		474729	1186.82	3456.03
		Image c1 (12).jpg	280	162609	580746	11265	2.732	2264	1544450	2454		444248	1110.62	3034.21
		Image c1 (13).jpg	237	134768	568641	9336	2.778	2333	1600768	2515		374386	935.964	2600.11
		Image c1 (14).jpg	273	187776	687824	13008	3.155	2557	2039853	2824		592433	1481.08	4672.82
		Image c1 (15).jpg	265	162339	612600	11246	2.59	2125	1643932	2291		420458	1051.15	2722.47
													10403.4	30010.2
														2.88466	mean pro Cell
													No of Cells
			count	total area	average size	%area	mean	mode	intden	median		Area*Mean	Area/400	Mean*Cells
Vanco		Image c1 (1).jpg	225	70614	313840	4892	13.099	12160	3486613	12773		924973	2312.43	30290.5
		Image c1 (2).jpg	221	75349	340946	5220	7.181	6670	2276733	7018		541081	1352.7	9713.76
		Image c1 (3).jpg	111	44958	405027	3114	8.397	7874	3063045	8189		377512	943.781	7924.93
		Image c1 (4).jpg	116	48105	414698	3332	9.334	8647	3366690	9112		449012	1122.53	10477.7
		Image c1 (5).jpg	110	39263	356936	2720	8.035	7509	2632518	7845		315478	788.696	6337.17
		Image c1 (16).jpg	259	96759	373587	6703	12.29	11571	3742641	12054		1.18917e+06	2972.92	36537.2
		Image c1 (17).jpg	200	85467	427335	5921	7.422	6655	2835695	7225		634336	1585.84	11770.1
		Image c1 (18).jpg	147	60052	408517	4160	7.812	7238	2677844	7599		469126	1172.82	9162.04
		Image c1 (20).jpg	151	63937	423424	4429	10.076	9252	3749570	9927		644229	1610.57	16228.1
													13862.3	138442
														9.98692	mean pro Cell
oxa
		Image c1 (43).jpg	215	53908	250735	3734	2.83	2698	774698	2781		152560	381.399	1079.36
		Image c1 (44).jpg	141	50023	354773	3465	4.294	4057	1449135	4234		214799	536.997	2305.86
		Image c1 (45).jpg	153	47702	311778	3305	2.626	2216	941059	2556		125265	313.164	822.368
		Image c1 (46).jpg	198	75000	378788	5196	4.202	3929	1471874	4056		315150	787.875	3310.65
		Image c1 (47).jpg	225	52718	234302	3652	3.099	2920	813907	3053		163373	408.433	1265.73
		Image c1 (48).jpg	130	46993	361485	3255	3.847	3323	1410854	3531		180782	451.955	1738.67
		Image c1 (49).jpg	128	36669	286477	2540	3.062	2938	1009922	3008		112280	280.701	859.507
		Image c1 (50).jpg	174	63977	367684	4432	3.955	3672	1430851	3741		253029	632.573	2501.82
		Image c1 (51).jpg	134	44853	334724	3107	3.126	2799	1041851	2940		140210	350.526	1095.74
		Image c1 (52).jpg	137	37260	271971	2581	2.878	2810	780314	2891		107234	268.086	771.551
		Image c1 (53).jpg	136	42976	316000	2977	3.408	3191	1074581	3316		146462	366.156	1247.86
													4777.86	16999.1
														3.55789	mean pro Cell
		mean pro Cell					normalization
		untreated	Vancomycin	Oxacillin			Daptomycin only	Vancomycin	Oxacillin
		9.39476	42.3736				1	4.51035
		6.10819	33.7272				1	5.52164
		11.2099	41.2258	19.202			1	3.67761	1.71295
		2.88466	9.98692	3.55789			1	3.46207	1.23338
	mean	7.39939	31.8284	11.38		mean	1	4.29292	1.47316
	SD	3.67658	15.0573	11.0621		SD	0	0.93558	0.339103
SFig5d
time	untreated		Vanco		Dapto		Vanco + Dapto
0	68000000	66000000	59000000	25200000	88000000	70000000	55800000	28000000
10	66000000	66000000	88000000	25800000	48800000	56600000	5800000	2680000
30	108000000	150000000	62000000	14800000	37600000	51400000	438000	216000
60	126000000	160000000	40000000	26400000	28400000	47200000	29400	80000
120	132000000	242000000	26200000	30200000	7800000	19000000	15000	30400
240	152000000	442000000	152000000	186000000	192000	15200000	8400	9000

## Sheet: SFig 6
Sfig 6a)
Time [min]	DAP : PG (1:5)	DAP : PG : C55P (1:5:1)	DAP	DAP : PG : lipid II (1:5:1)
0	175	153	175	142
14.9873	195	118	328	113
29.9869	6475	1514	12068	2797
44.9858	33244	14676	36571	19023
59.9849	69329	40637	63585	44077
74.984	125704	78483	104692	85007
89.9832	210184	126149	166329	141010
104.982	307333	171656	252283	198009
119.982	378772	204494	356767	239635
134.98	398469	212433	450811	248098
149.98	433746	259825	490378	291187
164.979	483162	237517	477532	327861
179.978	463032	209794	509162	289877
194.977	308369	150589	513444	197379
209.976	231845	118684	486873	159056
224.976	206475	105649	440100	136701
239.975	203710	113963	347014	140729
254.973	223051	128656	374664	155949
269.973	246262	143654	378222	171490
284.972	266958	156170	352948	186396
299.971	283163	166429	292209	197071
314.97	297231	172997	283131	205916
SFig 6b)
DAP	DAP : PG (1:5)	DAP : PG : C55P (1:5:1)	DAP : PG : C55P (1:5:2)	DAP : PG (1:6)	DAP : PG (1:7)
100	94.1022	50.6043	37.5028	77.641	64.0913
100	66.4466	41.0548	19.6516	57.0127	44.5918
100	92.6522	51.25	11.2876	79.2547	70.6925

## Sheet: SFig 7 
SFig 7
				lipid II extractable [%]
no lipid	100	100	100	100	100	100	98.7214	106.686	98.2683	119.777	109.499	115.945
PC	100	100	100	100	100	100	110.722	92.9731	103.409	87.8927	103.398	89.6619
PG	100	100	100	100	100	100	39.1091	53.7633	22.6153	17.1059	42.4813	23.8964
CL	100	100	100	100	100	100	107.82	119.873	97.7165	92.5011	86.8525	96.729
